# Supplementary material for: Early and Late Onset Neonatal Sepsis: Epidemiology and Effectiveness of Empirical Antibacterial Therapy in a III Level Neonatal Intensive Care Unit
Source: Antibiotics (Basel). 2022 Feb 21;11(2):284. doi: 10.3390/antibiotics11020284 (PMC8868064; doi:10.3390/antibiotics11020284)
Supplement: Supplementary file 1 [file antibiotics-11-00284-s001.zip]

Archive with 1 entries (1 files):
- antibiotics-1594788-supplementary.pdf
